# Supplementary material for: Could Weaning Remodel the Oral Microbiota Composition in Donkeys? An Exploratory Study
Source: Animals (Basel). 2022 Aug 10;12(16):2024. doi: 10.3390/ani12162024 (PMC9404433; doi:10.3390/ani12162024)
Supplement: Supplementary file 1 [file animals-12-02024-s001.zip]

Archive with 1 entries (1 files):
- animals-1821310-supplementary.pdf
